# Supplementary material for: Genome-wide identification of short 2′,3′-cyclic phosphate-containing RNAs and their regulation in aging
Source: PLoS Genet. 2019 Nov 13;15(11):e1008469. doi: 10.1371/journal.pgen.1008469 (PMC6853296; doi:10.1371/journal.pgen.1008469)
Supplement: S1 Table — (XLSX) [file pgen.1008469.s012.xlsx]

## Sheet: Sheet1
Table S1. Read numbers of cP-RNA libraries obtained from cP-RNA-seq for four mouse tissues
		Reads				%
		Thymus	Lung	Spleen	Muscle	Thymus	Lung	Spleen	Muscle
Total		47245939	44156497	39585307	38600436	100	100	100	100
Quality filter	3′-Adapter trim	46815014	43676920	39212267	38199155	99.0879	98.9139	99.0576	98.9604
	<20 nt	3868455	1288791	1845569	584222	8.18791	2.91869	4.66226	1.51351
	>45 nt	456522	495036	383188	417346	0.966267	1.12109	0.968006	1.0812
	20-45 nt	42920962	42372670	37356550	37598868	90.8458	95.9602	94.3697	97.4053
Mapping	tRNA	9829580	12820303	7654156	16980047	20.8051	29.0338	19.3359	43.9893
	rRNA	10351759	7784825	5894074	5668275	21.9104	17.6301	14.8895	14.6845
	mRNA	6463932	7820320	7261857	6442829	13.6815	17.7105	18.3448	16.6911
	snRNA	248539	174223	215575	57194	0.526054	0.394558	0.544583	0.148169
	snoRNA	96559	62515	221992	34222	0.204375	0.141576	0.560794	0.088657
	miRNA	5134	4703	8481	2843	0.0108665	0.0106508	0.0214246	0.0073652
	lncRNA	325902	403709	328172	174104	0.689799	0.914269	0.829025	0.451042
	mitochondria	1077517	645816	719482	1188270	2.28066	1.46256	1.81755	3.07838
	non-annotated	11893019	10564477	13719840	4589941	25.1726	23.9251	34.6589	11.8909
	unmapped	2629021	2091779	1332921	2461143	5.56454	4.73719	3.36721	6.37595
