# Supplementary material for: Genome-wide identification of short 2′,3′-cyclic phosphate-containing RNAs and their regulation in aging
Source: PLoS Genet. 2019 Nov 13;15(11):e1008469. doi: 10.1371/journal.pgen.1008469 (PMC6853296; doi:10.1371/journal.pgen.1008469)
Supplement: S2 Table — (XLSX) [file pgen.1008469.s013.xlsx]

## Sheet: Sheet1
Table S2. Proportion of the 3′-halves (%)
	Thymus	Lung	Spleen	Muscle
3′-Di-half	0.0648503	0.280479	0.382136	0.15163
3′-C-half	2.6385	12.7139	9.91877	8.76381
3′-CC-half	97.0609	86.9433	89.5321	90.7147
3′-CCA-half	0.23576	0.0622387	0.166975	0.369819
The bar graphs are shown in Fig. 2E.
