# Supplementary material for: Genome-wide identification of short 2′,3′-cyclic phosphate-containing RNAs and their regulation in aging
Source: PLoS Genet. 2019 Nov 13;15(11):e1008469. doi: 10.1371/journal.pgen.1008469 (PMC6853296; doi:10.1371/journal.pgen.1008469)
Supplement: S3 Table — (XLSX) [file pgen.1008469.s014.xlsx]

## Sheet: Sheet1
Table S3. Top 50 reads of mRNA-derived cP-RNAs
Thymus					Lung					Spleen					Muscle
Sequence	Gene	Reads	RPM		Sequence	Gene	Reads	RPM		Sequence	Gene	Reads	RPM		Sequence	Gene	Reads	RPM
AAAAATATAAGAGTTCGGTTCCTAGCACCC	nuclear-cap-binding-subunit-3-(Ncbp3)	53636	1249.65		AAAAATATAAGAGTTCGGTTCCTAGCACCC	nuclear-cap-binding-subunit-3-(Ncbp3)	23425	552.833		AAAAATATAAGAGTTCGGTTCCTAGCACCC	nuclear-cap-binding-subunit-3-(Ncbp3)	63468	1698.98		AAAAATATAAGAGTTCGGTTCCTAGCACCC	nuclear-cap-binding-subunit-3-(Ncbp3)	13843	368.176
AAGGCCATGGGCATCATGAACTCGTTCGTGAACGAC	histone-cluster-1-H2b-(Hist1h2b)	8057	187.717		TTGGACCCAGCGGTACTTTGATAGCTTTGGAGACCT	hemoglobin,-beta-adult-s-chain-(Hbb-bs), hemoglobin,-beta-adult-t-chain-(Hbb-bt), hemoglobin,-beta-adult-major-chain-(Hbb-b1), hemoglobin,-beta-adult-minor-chain-(Hbb-b2)	10643	251.176		ATGTGGATCCTGAGAACTTCAGGCTCCTGGGC	hemoglobin,-beta-adult-s-chain-(Hbb-bs), hemoglobin,-beta-adult-t-chain-(Hbb-bt), hemoglobin,-beta-adult-major-chain-(Hbb-b1)	22298	596.897		AAAGAGCCCATGACTGTGAGCTCAGACCAGATGGCC	carbonic-anhydrase-3-(Car3)	5249	139.605
AAAGAGGCCTAATTGAAGTCTGTCACTGTGCCC	beta-2-microglobulin-(B2m)	7102	165.467		CTTGGACCCAGCGGTACTTTGATAGCTTTGGAGACCT	hemoglobin,-beta-adult-s-chain-(Hbb-bs), hemoglobin,-beta-adult-t-chain-(Hbb-bt), hemoglobin,-beta-adult-major-chain-(Hbb-b1), hemoglobin,-beta-adult-minor-chain-(Hbb-b2)	7258	171.29		AACTGCCTTTAACGATGGCCTGAATCACTTGGAC	hemoglobin,-beta-adult-s-chain-(Hbb-bs), hemoglobin,-beta-adult-t-chain-(Hbb-bt), hemoglobin,-beta-adult-major-chain-(Hbb-b1)	21744	582.067		AATGGCGACTGCTTCATTCTGGACCTGGGAAAC	gelsolin-(Gsn)	4910	130.589
ATCCACGCCAAGCGTGTCACCATCATGCCCAAGGAC	histone-cluster-1-H3	5469	127.42		AGAGTCTGGTTATGTGGCATCCCTGAAGCCTTTC	secretoglobin,-family-1A,-member-1-(uteroglobin)-(Scgb1a1)	6240	147.265		ACGGCAAGAAGGTCGCCGATGCTCTGGCC	hemoglobin-alpha,-adult-chain-1-(Hba-a1), hemoglobin-alpha,-adult-chain-2-(Hba-a2)	20707	554.307		ACCTTTGGAGAGGCTCTGAAGCAGCCTGATGGC	carbonic-anhydrase-3-(Car3)	4201	111.732
ATGAAGTGTGACGTTGACATCCGTAAAGACCTCTATGCC	actin,-beta-(Actb)	3479	81.056		ACTGCCCTGTGTCTCCTCGGCTCCTCGGCTTCCCC	secretoglobin,-family-1A,-member-1-(uteroglobin)-(Scgb1a1)	5832	137.636		TTGGACCCAGCGGTACTTTGATAGCTTTGGAGACCT	hemoglobin,-beta-adult-s-chain-(Hbb-bs), hemoglobin,-beta-adult-t-chain-(Hbb-bt), hemoglobin,-beta-adult-major-chain-(Hbb-b1), hemoglobin,-beta-adult-minor-chain-(Hbb-b2)	19055	510.085		AAGAAACTCCTGGGCTAAGTATCTGACAGTCTC	stearoyl-Coenzyme-A-desaturase-1-(Scd1)	3899	103.7
ATTGCCAAGGCTACCGGTGACTGGAAGGGTCTC	ribosomal-protein-L12-(Rpl12)	3181	74.113		TTGGACCCAGCGGTACTTTGATAGCTTTGGAGAC	hemoglobin,-beta-adult-s-chain-(Hbb-bs), hemoglobin,-beta-adult-t-chain-(Hbb-bt), hemoglobin,-beta-adult-major-chain-(Hbb-b1), hemoglobin,-beta-adult-minor-chain-(Hbb-b2)	5048	119.133		AAAAATATAAGAGTTCGGTTCCTAGC	nuclear-cap-binding-subunit-3-(Ncbp3)	15294	409.406		AGGGCGCCCTGAGATCTGAGGACTGCTTC	gelsolin-(Gsn)	2964	78.8322
ATAAGAGTTCGGTTCCTAGCACCC	nuclear-cap-binding-subunit-3-(Ncbp3)	3038	70.7813		ATTCGGAACTGCGGAGTCTGACCGCGGTGTGCTTCT	lysozyme-2-(Lyz2)	5009	118.213		CTTGGACCCAGCGGTACTTTGATAGCTTTGGAGACCT	hemoglobin,-beta-adult-s-chain-(Hbb-bs), hemoglobin,-beta-adult-t-chain-(Hbb-bt), hemoglobin,-beta-adult-major-chain-(Hbb-b1), hemoglobin,-beta-adult-minor-chain-(Hbb-b2)	14079	376.882		AAGCCAGCTCTGCCTGAAGGTACCGAGGAC	gelsolin-(Gsn)	2736	72.7681
AACGACGAGGAGCTCAACAAGCTGCTGGGCCGCGTGACC	histone-cluster-1-H2a-(Hist1h2a), histone-cluster-3-H2a-(Hist1h3a)	2946	68.6378		ACTGGATTTCAGAGATATTCTACTGCTAAAGCCTTGTC	secretoglobin,-family-1A,-member-1	4964	117.151		AGGCTCCTGGGCAATATGATCGTGATTGTGCTGGGCC	hemoglobin,-beta-adult-s-chain-(Hbb-bs), hemoglobin,-beta-adult-t-chain-(Hbb-bt), hemoglobin,-beta-adult-major-chain-(Hbb-b1)	13047	349.256		ACTGGGGCTCCTCTGATGACCACGGCTCTGAGC	carbonic-anhydrase-3-(Car3)	2521	67.0499
AGCTGAAGGGGACCTTCCCAGAGAATCTGAAGC	histone-cluster-1-H2a-(Hist1h2a), histone-cluster-3-H2a-(Hist1h3a)	2627	61.2055		ATGTGGATCCTGAGAACTTCAGGCTCCTGGGC	hemoglobin,-beta-adult-s-chain-(Hbb-bs), hemoglobin,-beta-adult-t-chain-(Hbb-bt), hemoglobin,-beta-adult-major-chain-(Hbb-b1)	4735	111.747		ATGCCTCTCTGGACAAATTCCTTGCCTCTGTGAGC	hemoglobin-alpha,-adult-chain-1-(Hba-a1)	12634	338.2		ATTTTGACCGAGATGATGTGGCTCTGAAGAACTTTGCC	ferritin-heavy-polypeptide-1-(Fth1),-transcript-variant-1	2478	65.9062
ACTAAAATTGGAACGATACAGGGAAGATTAGC	ring-finger-protein-225-(Rnf225)	2609	60.7861		AACTGCCTTTAACGATGGCCTGAATCACTTGGAC	hemoglobin,-beta-adult-s-chain-(Hbb-bs), hemoglobin,-beta-adult-t-chain-(Hbb-bt), hemoglobin,-beta-adult-major-chain-(Hbb-b1)	4578	108.041		ATAAGAGTTCGGTTCCTAGCACCC	nuclear-cap-binding-subunit-3-(Ncbp3)	10539	282.119		ACCGTGGACGGAGTAAAATACGCTGCTGAGCTTC	carbonic-anhydrase-3-(Car3)	2364	62.8742
CAAAAATATAAGAGTTCGGTTCCTAGCACCC	nuclear-cap-binding-subunit-3-(Ncbp3)	2568	59.8309		ATGGAGCTGAAGCCCTGGAAAGGATGTTTGCT	hemoglobin-alpha,-adult-chain-1-(Hba-a1), hemoglobin-alpha,-adult-chain-2-(Hba-a2)	4503	106.271		TTGGACCCAGCGGTACTTTGATAGCTTTGGAGAC	hemoglobin,-beta-adult-s-chain-(Hbb-bs), hemoglobin,-beta-adult-t-chain-(Hbb-bt), hemoglobin,-beta-adult-major-chain-(Hbb-b1), hemoglobin,-beta-adult-minor-chain-(Hbb-b2)	10365	277.461		TTGGACCCAGCGGTACTTTGATAGCTTTGGAGACCT	hemoglobin,-beta-adult-s-chain-(Hbb-bs), hemoglobin,-beta-adult-t-chain-(Hbb-bt), hemoglobin,-beta-adult-major-chain-(Hbb-b1), hemoglobin,-beta-adult-minor-chain-(Hbb-b2)	2192	58.2996
AACCAAAAATATAAGAGTTCGGTTCCTAGCACCC	nuclear-cap-binding-subunit-3-(Ncbp3)	2544	59.2717		ATGTGGTTGCTGGGATTTGAACTCAGGAC	GPALPP-motifs-containing-1-(Gpalpp1), SAYSVFN-motif-domain-containing-1-(Saysd1), zinc-finger-protein-113-(Zfp113), transmembrane-and-coiled-coil-domains-3-(Tmco3), ubiquitin-conjugating-enzyme-E2J-2-(Ube2j2), tyrosinase-(Tyr),-transcript-variant-2, CD300A-molecule-(Cd300a), histocompatibility-2,-T-region-locus-24-(H2-T24), CDK5-regulatory-subunit-associated-protein-1-like-1-(Cdkal1), DNA-cross-l…	4471	105.516		AAAAATATAAGAGTTCGGTTCCT	nuclear-cap-binding-subunit-3-(Ncbp3)	10203	273.125		CTTGGACCCAGCGGTACTTTGATAGCTTTGGAGACCT	hemoglobin,-beta-adult-s-chain-(Hbb-bs), hemoglobin,-beta-adult-t-chain-(Hbb-bt), hemoglobin,-beta-adult-major-chain-(Hbb-b1), hemoglobin,-beta-adult-minor-chain-(Hbb-b2)	2076	55.2144
AAGGCCAAGGGGAAGTGAGGCCCTTGATAGAAAGC	histone-cluster-1,-H2ak-(Hist1h2ak)	2369	55.1945		ACTCTGTAGACCAGGCTGGCCTTGAACTC	aryl-hydrocarbon-receptor-nuclear-translocator-like-2-(Arntl2), ajuba-LIM-protein-(Ajuba), tripartite-motif-containing-36-(Trim36), solute-carrier-family-8-(sodium/lithium/calcium-exchanger), retinol-dehydrogenase-1-(all-trans)-(Rdh1), CWC25-spliceosome-associated-protein-(Cwc25) etc	4407	104.006		AAAAATATAAGAGTTCGGTTCCTAGCACC	nuclear-cap-binding-subunit-3-(Ncbp3)	9336	249.916		AACTGGATGACTACCTGAACGGCCGGGCTGT	gelsolin-(Gsn)	2035	54.124
ACAACCAAAAATATAAGAGTTCGGTTCCTAGCACCC	nuclear-cap-binding-subunit-3-(Ncbp3)	2311	53.8432		ATTTTGACCGAGATGATGTGGCTCTGAAGAACTTTGCC	ferritin-heavy-polypeptide-1-(Fth1),-transcript-variant-1	3972	93.7397		AAGCTGCATGTGGATCCTGAGAACTTC	hemoglobin,-beta-adult-s-chain-(Hbb-bs), hemoglobin,-beta-adult-t-chain-(Hbb-bt), hemoglobin,-beta-adult-major-chain-(Hbb-b1), hemoglobin,-beta-adult-minor-chain-(Hbb-b2)	9325	249.622		ATTGCTCTTCCCAGAGACTGACAGATATGACC	stearoyl-Coenzyme-A-desaturase-1-(Scd1)	2034	54.0974
AAAAATATAAGAGTTCGGTTCCTAGCACC	nuclear-cap-binding-subunit-3-(Ncbp3)	2288	53.3073		ACAGGGAAGATTAGCATGGCCCCTGCGCAAGGATGACAC	ring-finger-protein-225-(Rnf225)	3661	86.4		AACTGCCTTTAACGAGGGCCTGAAAAACCTGGAC	hemoglobin,-beta-adult-minor-chain-(Hbb-b2)	8369	224.03		ATGCCTGATGTGGACTTGCATCTGAAAGGCCCC	AHNAK-nucleoprotein-(desmoyokin)-(Ahnak),-transcript-variant-1	2027	53.9112
ATTCCTTCTGTAGCTCAGGAGAGCGTCCCTACCCC	peptidylprolyl-isomerase-A-(Ppia)	2047	47.6923		AAAAATATAAGAGTTCGGTTCCTAGCACC	nuclear-cap-binding-subunit-3-(Ncbp3)	3534	83.4028		ACTTTGATGTAAGCCACGGCTCTGCCC	hemoglobin-alpha,-adult-chain-1-(Hba-a1), hemoglobin-alpha,-adult-chain-2-(Hba-a2)	7808	209.013		ACAGGGAAGATTAGCATGGCCCCTGCGCAAGGATGACAC	ring-finger-protein-225-(Rnf225)	1860	49.4696
ACAACCAAAAATATAAGAGTTCGGTTCCT	nuclear-cap-binding-subunit-3-(Ncbp3)	2016	46.9701		AGCTCAGCTTCTTCGGACATCTGCCCAGGATTTCTTC	secretoglobin,-family-1A,-member-1-(uteroglobin)-(Scgb1a1)	3463	81.7272		AGAAGGTGGTGGCTGGAGTGGCCGCTGCCCTGGCTC	hemoglobin,-beta-adult-s-chain-(Hbb-bs)	7707	206.309		ACCAGCAAGACTGTGCTGACTGGCACAAAGGAC	perilipin-4-(Plin4)	1839	48.911
AAAACCAGAGTGATCTGGGGAAAGGTAACTCGGGCCC	ribosomal-protein-L35A-(Rpl35a)	1987	46.2944		ATGTGGTTGCTGGGAATTGAACTCAGGAC	predicted-gene-5113-(Gm5113), PAX-interacting-(with-transcription-activation-domain)-protein-1-(Paxip1), polymerase-(DNA-directed),-iota-(Poli), zinc-finger-protein-872-(Zfp872), cylindromatosis-(turban-tumor-syndrome)-(Cyld), transmembrane-protein-69-(Tmem69) etc	2991	70.588		AGAAGGTGGTGGCTGGAGTGGCCACTGCCCTGGCTC	hemoglobin,-beta-adult-major-chain-(Hbb-b1), hemoglobin,-beta-adult-minor-chain-(Hbb-b2)	7523	201.384		AGAATGACGTGTACGAATGGGCCCGAGATC	stearoyl-Coenzyme-A-desaturase-1-(Scd1)	1831	48.6983
AGAAGTCGACCGAGCTGCTGATCCGCAAGCTGCCGTTCC	histone-cluster-1,-H3(Hist1h3), Mus-musculus-histone-cluster-2,-H3 (Hist2h3)	1928	44.9198		ACTGAGATGGTCCTTGAGATGAGCATCGGAGC	surfactant-associated-protein-C-(Sftpc)	2958	69.8091		AACGATGGCCTGAATCACTTGGACAGCCTC	hemoglobin,-beta-adult-s-chain-(Hbb-bs), hemoglobin,-beta-adult-t-chain-(Hbb-bt), hemoglobin,-beta-adult-major-chain-(Hbb-b1)	7199	192.711		AATGGACCTCACTTCAGGAAGAGGGTCTGCTTCCTGAAGCC	stearoyl-Coenzyme-A-desaturase-1-(Scd1)	1741	46.3046
AGCAGAAAGAACTGGAGAAAGTCTGCAACCCT	heat-shock-protein-8-(Hspa8)	1868	43.5219		AACCCTGGCTCAGACCTGCAAAATGCGGGCACCC	secretoglobin,-family-1A,-member-1-(uteroglobin)-(Scgb1a1)	2924	69.0067		GGTGCCCTGTCTGCTCTGAGCGACCTGCATGCCC	hemoglobin-alpha,-adult-chain-1-(Hba-a1), hemoglobin-alpha,-adult-chain-2-(Hba-a2)	6753	180.772		GTGCTACTGAGGTACCTGTGTCCTGGGACAGTTTC	gelsolin-(Gsn)	1723	45.8258
ACGACAGTACAAGATCCCAGACTGGTTCCTGAAC	ribosomal-protein-S18-(Rps18)	1843	42.9394		AGGGACTGAGAAGAACTGTTGTGGCTCC	surfactant-associated-protein-B-(Sftpb)	2765	65.2543		AAGAGAGCATCTGTCAGTTGTTGGC	hemoglobin,-beta-adult-s-chain-(Hbb-bs), hemoglobin,-beta-adult-major-chain-(Hbb-b1)	6693	179.165		ATGTGGTTGCTGGGATTTGAACTCAGGAC	GPALPP-motifs-containing-1-(Gpalpp1), SAYSVFN-motif-domain-containing-1-(Saysd1), zinc-finger-protein-113-(Zfp113), transmembrane-and-coiled-coil-domains-3-(Tmco3), ubiquitin-conjugating-enzyme-E2J-2-(Ube2j2), tyrosinase-(Tyr),-transcript-variant-2, CD300A-molecule-(Cd300a), histocompatibility-2,-T-region-locus-24-(H2-T24), CDK5-regulatory-subunit-associated-protein-1-like-1-(Cdkal1), DNA-cross-l…	1683	44.762
ATGGACGTGGTCTACGCGCTCAAGCGCCAGGGCCGC	histone-cluster-1,-H4(Hist1h4)	1768	41.192		AAGCTCCTGAGCCACTGCCTGCTGGTGACCTTGGCT	hemoglobin-alpha,-adult-chain-1-(Hba-a1), hemoglobin-alpha,-adult-chain-2-(Hba-a2)	2673	63.0831		ATGGAGCTGAAGCCCTGGAAAGGATGTTTGCT	hemoglobin-alpha,-adult-chain-1-(Hba-a1), hemoglobin-alpha,-adult-chain-2-(Hba-a2)	5940	159.008		ATCGAGAGGATCCGAGTGAAAGCCGGAGAGACTC	lipoprotein-lipase-(Lpl)	1657	44.0705
AAACGCCGACGTATTGCTCTGAAGAAGCAACGC	ribosomal-protein-S6-(Rps6)	1765	41.1221		AAGGAGACGGAGGTCTTCTATGAGTTGGCTC	endothelial-PAS-domain-protein-1-(Epas1)	2599	61.3367		TTGGACCCAGCGGTACTTTGATAGCTTTGGAGACC	hemoglobin,-beta-adult-s-chain-(Hbb-bs), hemoglobin,-beta-adult-t-chain-(Hbb-bt), hemoglobin,-beta-adult-major-chain-(Hbb-b1), hemoglobin,-beta-adult-minor-chain-(Hbb-b2)	5738	153.601		AAAAATATAAGAGTTCGGTTCCTAGCACC	nuclear-cap-binding-subunit-3-(Ncbp3)	1633	43.4322
AAGAGAGGTATCCTGACCCTGAAGTACCCCATTGAAC	actin,-beta-(Actb)	1749	40.7493		AATGGCGACTGCTTCATTCTGGACCTGGGAAAC	gelsolin-(Gsn	2597	61.2895		AATTGTTCCCAAGAGAGCATCTGTC	hemoglobin,-beta-adult-s-chain-(Hbb-bs), hemoglobin,-beta-adult-major-chain-(Hbb-b1)	5675	151.914		AATTCCATCTTCACTGGGGCTCCTCTGATGACC	carbonic-anhydrase-3-(Car3)	1589	42.2619
ATACTAAAATTGGAACGATACAGGGAAGATTAGC	ring-finger-protein-225-(Rnf225)	1718	40.0271		GTTGTGTATGACTACCAGCGGCTCCTGACGGCCT	surfactant-associated-protein-C-(Sftpc)	2584	60.9827		AGACTCAGGAAGAAACCATGGTGCTCTCTGGGGAAGAC	hemoglobin-alpha,-adult-chain-1-(Hba-a1), hemoglobin-alpha,-adult-chain-2-(Hba-a2)	5271	141.1		AGTGCTATAGGAAAGTCTAGAAGAAAAC	stearoyl-Coenzyme-A-desaturase-1-(Scd1)	1503	39.9746
AGGCTGTGCTGTCCCTGTATGCCTCTGGTC	leucine-rich-repeat-containing-58-(Lrrc58), actin,-beta-(Actb),	1680	39.1417		TTGGACCCAGCGGTACTTTGATAGCTTTGGAGACC	hemoglobin,-beta-adult-s-chain-(Hbb-bs), hemoglobin,-beta-adult-t-chain-(Hbb-bt), hemoglobin,-beta-adult-major-chain-(Hbb-b1), hemoglobin,-beta-adult-minor-chain-(Hbb-b2)	2392	56.4515		CTGTCTGCTCTGAGCGACCTGCATGCCC	hemoglobin-alpha,-adult-chain-1-(Hba-a1), hemoglobin-alpha,-adult-chain-2-(Hba-a2)	5023	134.461		AGATTTGATGGGGCCCTGAATGTTGATCTGAC	tubulin,-alpha-1B-(Tuba1b)	1457	38.7512
AAATCAGTGCTGGCTACGCTCCTGTTCTGGATTGTC	eukaryotic-translation-elongation-factor-1-alpha-1-(Eef1a1)	1640	38.2098		ATGGCCTCTTCCTTGGATCTGGATCTTGACCT	surfactant-associated-protein-A1-(Sftpa1)	2330	54.9883		AATATGATCGTGATTGTGCTGGGCC	hemoglobin,-beta-adult-s-chain-(Hbb-bs), hemoglobin,-beta-adult-t-chain-(Hbb-bt), hemoglobin,-beta-adult-major-chain-(Hbb-b1)	4597	123.057		ACTCTGTAGACCAGGCTGGCCTTGAACTC	aryl-hydrocarbon-receptor-nuclear-translocator-like-2-(Arntl2), ajuba-LIM-protein-(Ajuba), tripartite-motif-containing-36-(Trim36), solute-carrier-family-8-(sodium/lithium/calcium-exchanger), retinol-dehydrogenase-1-(all-trans)-(Rdh1), CWC25-spliceosome-associated-protein-(Cwc25) etc	1438	38.2458
AAAATTGGAACGATACAGGGAAGATTAGC	ring-finger-protein-225-(Rnf225)	1598	37.2312		AAAGTGAAGGGTGATGTGGATGTGTCTCTGCCC	AHNAK-nucleoprotein-(desmoyokin)-(Ahnak)	2236	52.7699		GATGGCCTGAATCACTTGGACAGCCTCAAGGGC	hemoglobin,-beta-adult-s-chain-(Hbb-bs), hemoglobin,-beta-adult-t-chain-(Hbb-bt), hemoglobin,-beta-adult-major-chain-(Hbb-b1)	4343	116.258		GAGATGATGTGGCTCTGAAGAACTTTGCCAAAT	ferritin-heavy-polypeptide-1-(Fth1)	1434	38.1394
AAAAAGATCGAGAAGCAGCTGCAGAAGGAC	GNAS-(guanine-nucleotide-binding-protein,-alpha-stimulating)-complex-locus	1581	36.8351		AAGCTCCTGAGCCACTGCCTGCTGGTGACCTTGGCTAGCC	hemoglobin-alpha,-adult-chain-1-(Hba-a1), hemoglobin-alpha,-adult-chain-2-(Hba-a2)	2221	52.4159		GATGGCCTGAATCACTTGGACAGCCTC	hemoglobin,-beta-adult-s-chain-(Hbb-bs), hemoglobin,-beta-adult-t-chain-(Hbb-bt), hemoglobin,-beta-adult-major-chain-(Hbb-b1)	4009	107.317		AAAGAGGCCTAATTGAAGTCTGTCACTGTGCCC	beta-2-microglobulin-(B2m)	1427	37.9533
ATCCTGCGTCTGGACCTGGCTGGCCGGGACCTGAC	leucine-rich-repeat-containing-58-(Lrrc58), actin,-beta-(Actb),	1562	36.3925		ATGCCTGATGTGGACTTGCATCTGAAAGGCCCC	AHNAK-nucleoprotein-(desmoyokin)-(Ahnak),-transcript-variant-1	2189	51.6607		AAGCTGCGTGTGGATCCCGTCAACTTC	hemoglobin-alpha,-adult-chain-1-(Hba-a1), hemoglobin-alpha,-adult-chain-2-(Hba-a2)	4007	107.264		ACGCCGCCCTGCGAGGAGTGCATTGTGTGGCTGCTGCTC	carbonic-anhydrase-3-(Car3)	1393	37.049
AAGAGTTCGGTTCCTAGCACCC	nuclear-cap-binding-subunit-3-(Ncbp3)	1519	35.3906		AAGATTTAAGATTCTGAAGCTCACTGGATTTCAGAGAT	secretoglobin,-family-1A,-member-1-(uteroglobin)-(Scgb1a1)	2146	50.6459		AAGCTGCATGTGGATCCTGAGAACTTCAGGCTCCTGGGC	hemoglobin,-beta-adult-s-chain-(Hbb-bs), hemoglobin,-beta-adult-major-chain-(Hbb-b1)	4003	107.157		ATGACTGTGAGCTCAGACCAGATGGCCAAGCTGCGC	carbonic-anhydrase-3-(Car3)	1335	35.5064
AAGGATTGGCAGCAGCGAGTGGACACTTGGTTC	ribosomal-protein-L13-(Rpl13)	1465	34.1325		ATGCTGTCCATCTGCTGCAGCTCAGCTTCTTCGGAC	secretoglobin,-family-1A,-member-1-(uteroglobin)-(Scgb1a1)	2117	49.9614		AAGCTCCTGAGCCACTGCCTGCTGGTGACCTTGGCTAGCC	hemoglobin-alpha,-adult-chain-1-(Hba-a1), hemoglobin-alpha,-adult-chain-2-(Hba-a2)	3608	96.5828		AAAAAGATCGAGAAGCAGCTGCAGAAGGAC	GNAS-(guanine-nucleotide-binding-protein,-alpha-stimulating)-complex-locus	1334	35.4798
ACAGGGAAGATTAGCATGGCCCCTGCGCAAGGATGACAC	ring-finger-protein-225-(Rnf225)	1443	33.6199		AAGAAGACATCGGGTAGAAGCTGGGTATAGCCACACC	surfactant-associated-protein-B-(Sftpb)	1995	47.0822		ATTTGAAAATCTGTCTTCTGACAAATAAAAAGC	hemoglobin,-beta-adult-s-chain-(Hbb-bs), hemoglobin,-beta-adult-major-chain-(Hbb-b1)	3587	96.0206		AGGGAAGATTAGCATGGCCCCTGCGCAAGGATGACAC	finger-protein-225-(Rnf225)	1300	34.5755
AACCAAAAATATAAGAGTTCGGTTCCT	nuclear-cap-binding-subunit-3-(Ncbp3)	1405	32.7346		GAGATGATGTGGCTCTGAAGAACTTTGCCAAAT	ferritin-heavy-polypeptide-1-(Fth1)	1884	44.4626		ATTGCCAAGGCTACCGGTGACTGGAAGGGTCTC	ribosomal-protein-L12-(Rpl12)	3580	95.8333		AACTGCCTTTAACGATGGCCTGAATCACTTGGAC	hemoglobin,-beta-adult-s-chain-(Hbb-bs), hemoglobin,-beta-adult-t-chain-(Hbb-bt), hemoglobin,-beta-adult-major-chain-(Hbb-b1)	1288	34.2564
ATTTTGACCGAGATGATGTGGCTCTGAAGAACTTTGCC	ferritin-heavy-polypeptide-1-(Fth1),-transcript-variant-1	1390	32.3851		AGCTGGAAGATGGCCGCACCCTGTCAGACT	ubiquitin-C-(Ubc)	1872	44.1794		ATGGCCCCTGCGCAAGGATGACACGA	ring-finger-protein-225-(Rnf225)	3464	92.728		ATGGCTCATGAAGTCCTGACCCTTGGTCCC	lipoprotein-lipase-(Lpl)	1256	33.4053
ACCCCAGGCTTTCTGTCTTCGATCTGTAGTAAACC	histocompatibility-2,-class-II-antigen-A,-beta-1-(H2-Ab1)	1383	32.222		ATGAAGATCGCCATCACAATCACTGTGGTCATGCTGTC	secretoglobin,-family-1A,-member-1-(uteroglobin)-(Scgb1a1)	1871	44.1558		ATTTGAAAATCTGTCTTCTGACAAAT	hemoglobin,-beta-adult-s-chain-(Hbb-bs), hemoglobin,-beta-adult-major-chain-(Hbb-b1)	3406	91.1754		AAAGTGAAGGGTGATGTGGATGTGTCTCTGCCC	AHNAK-nucleoprotein-(desmoyokin)-(Ahnak)	1248	33.1925
ATCTGCTGTCACCTGAGTTTTTGATCTTAGCC	zinc-finger-protein-277-(Zfp277),-transcript-variant-1	1379	32.1288		ATTTTGACCGAGATGATGTGGCTCTGAAGAACTTTGC	ferritin-heavy-polypeptide-1-(Fth1)	1826	43.0938		AAGAGTTCGGTTCCTAGCACCC	nuclear-cap-binding-subunit-3-(Ncbp3)	3206	85.8216		ATCTTATGACCCTGGCTCTGCTAAGACCATCCTGAAC	carbonic-anhydrase-3-(Car3)	1243	33.0595
ATGAATGACACAGTAACCATCCGGACCAGGAAGTTC	ribosomal-protein-S24-(Rps24)	1361	31.7094		ATCGGGTAGAAGCTGGGTATAGCCACACC	surfactant-associated-protein-B-(Sftpb)	1780	42.0082		AATTGTTCCCAAGAGAGCATCTGTCAGTTGTTGGC	hemoglobin,-beta-adult-s-chain-(Hbb-bs), hemoglobin,-beta-adult-major-chain-(Hbb-b1)	3141	84.0816		ACACCGTGGACGGAGTAAAATACGCTGCTGAGCTTC	carbonic-anhydrase-3-(Car3)	1241	33.0063
GTTCCAGCGCCTGGTGCGCGAGATCGCGCAGGACTTC	histone-cluster-1, H3 (Hist1h3), histone-cluster-2,-H3a-(Hist2h3),	1341	31.2435		AGGGCGCCCTGAGATCTGAGGACTGCTTC	gelsolin-(Gsn)	1730	40.8282		AGGCTCCTGGGCAATATGATCGTGATTGTGCTGGGC	hemoglobin,-beta-adult-s-chain-(Hbb-bs), hemoglobin,-beta-adult-t-chain-(Hbb-bt), hemoglobin,-beta-adult-major-chain-(Hbb-b1)	3100	82.9841		AGAGGGCCCAGAAGTGGATGTGAACCTGCCC	AHNAK-nucleoprotein-(desmoyokin)-(Ahnak)	1229	32.6872
AAGAAGGTCGGAGCTGAAAGGAATGTGCTC	heat-shock-protein-8-(Hspa8)	1336	31.127		ACGGCTCTGCCCAGGTCAAGGGTCACGGC	hemoglobin-alpha,-adult-chain-1-(Hba-a1), hemoglobin-alpha,-adult-chain-2-(Hba-a2)	1687	39.8134		CTTGGACCCAGCGGTACTTTGATAGCTTTGGAGAC	hemoglobin,-beta-adult-s-chain-(Hbb-bs), hemoglobin,-beta-adult-t-chain-(Hbb-bt), hemoglobin,-beta-adult-major-chain-(Hbb-b1), hemoglobin,-beta-adult-minor-chain-(Hbb-b2)	3080	82.4487		ATGTGGATCCTGAGAACTTCAGGCTCCTGGGC	hemoglobin,-beta-adult-s-chain-(Hbb-bs), hemoglobin,-beta-adult-t-chain-(Hbb-bt), hemoglobin,-beta-adult-major-chain-(Hbb-b1)	1204	32.0222
GATAGACTGAGTCGCCCGGGTACCCGTGTTCCC	DNA-segment,-Chr-17,-human-D6S56E-5-(D17H6S56E-5)	1327	30.9173		GAGATGATGTGGCTCTGAAGAACTTTGCC	ferritin-heavy-polypeptide-1-(Fth1)	1657	39.1054		AGTGGATCCGGATGAAAACTGGTAAC	ribosomal-protein-L39-(Rpl39)	3060	81.9133		ATGTCTGACCTGAAAGCCGAGAAGCTGGTGATGTTCC	stearoyl-Coenzyme-A-desaturase-2-(Scd2)	1191	31.6765
AGCATGGCCCCTGCGCAAGGATGACACGA	ring-finger-protein-225-(Rnf225)	1312	30.5678		ATACTGAGATGGTCCTTGAGATGAGCATCGGAGC	surfactant-associated-protein-C-(Sftpc)	1657	39.1054		AAGCTCCTGAGCCACTGCCTGCTGGTGACCTTGGCT	hemoglobin-alpha,-adult-chain-1-(Hba-a1), hemoglobin-alpha,-adult-chain-2-(Hba-a2)	3042	81.4315		ATGTGGTTGCTGGGAATTGAACTCAGGAC	predicted-gene-5113-(Gm5113), PAX-interacting-(with-transcription-activation-domain)-protein-1-(Paxip1), polymerase-(DNA-directed),-iota-(Poli), zinc-finger-protein-872-(Zfp872), cylindromatosis-(turban-tumor-syndrome)-(Cyld), transmembrane-protein-69-(Tmem69) etc	1188	31.5967
ATTGCTGCCCGCCGGACTGGACGGCTGCGTGGAACC	ribosomal-protein-L8-(Rpl8)	1292	30.1018		AACTGGATGACTACCTGAACGGCCGGGCTGT	gelsolin-(Gsn)	1629	38.4446		AAGTACTCTGTGTGGATCGGTGGCTCC	actin,-beta-(Actb)	2958	79.1829		AAAGAGCCCATGACTGTGAGCTCAGACC	carbonic-anhydrase-3-(Car3)	1188	31.5967
AGAGAATGTCGAAATCACTCTGAAGGGGCGC	ribosomal-protein-L9-(Rpl9)	1280	29.8223		GAGATGAGCATCGGAGCACCGGAAACTCAGAAACGCCT	surfactant-associated-protein-C-(Sftpc)	1627	38.3974		ATAGTTGTGTTGACTCACAACCCCAGAAACAGAC	hemoglobin,-beta-adult-s-chain-(Hbb-bs), hemoglobin,-beta-adult-major-chain-(Hbb-b1)	2947	78.8884		ATGGCTCATGAAGTCCTGACCCTTGGTCCCACCAC	lipoprotein-lipase-(Lpl)	1186	31.5435
AAGTACTCTGTGTGGATCGGTGGCTCCATCCTGGCCTC	actin,-beta-(Actb)	1246	29.0301		AGGCTCCTGGGCAATATGATCGTGATTGTGCTGGGCC	hemoglobin,-beta-adult-s-chain-(Hbb-bs), hemoglobin,-beta-adult-t-chain-(Hbb-bt), hemoglobin,-beta-adult-major-chain-(Hbb-b1)	1551	36.6038		ACTTGGACAGCCTCAAGGGCACCTTTGCCAGCCTC	hemoglobin,-beta-adult-s-chain-(Hbb-bs), hemoglobin,-beta-adult-t-chain-(Hbb-bt), hemoglobin,-beta-adult-major-chain-(Hbb-b1), hemoglobin,-beta-adult-minor-chain-(Hbb-b2)	2931	78.4601		GAGATGATGTGGCTCTGAAGAACTTTGCC	ferritin-heavy-polypeptide-1-(Fth1)	1184	31.4903
AAGAAGACTAGAGCCATGCGCCGCCGGCTCACC	ribosomal-protein-L35-(Rpl35)	1206	28.0982		ATTTTGACCGAGATGATGTGGCTCTGAAGAACTTT	ferritin-heavy-polypeptide-1-(Fth1)	1523	35.943		AACCAAAAATATAAGAGTTCGGTTCCT	nuclear-cap-binding-subunit-3-(Ncbp3)	2915	78.0318		TTTCTCCGGACATGCAGCTAGTTGCCTGAGTGTATC	stearoyl-Coenzyme-A-desaturase-1-(Scd1)	1169	31.0914
CTGGAGAAGAGCTATGAGCTGCCTGACGGCCAGGTCATC	leucine-rich-repeat-containing-58-(Lrrc58), actin,-beta-(Actb),	1177	27.4225		ATGGTGGCCTTGGTGAGAGTCTCTGAGGAAC	biglycan-(Bgn)	1511	35.6598		GAAGGCTAGGCTCACAACCAAAAAT	lysosomal-associated-membrane-protein-2-(Lamp2),-transcript-variant-3	2853	76.3721		AACACCTTTGGAGAGGCTCTGAAGCAGCCTGATGGC	carbonic-anhydrase-3-(Car3)	1166	31.0116
AAAAGAAATACGATGAAAGGAAAAAGAATGCC	ribosomal-protein-S8-(Rps8)	1161	27.0497		ACTCTGTAGACCAGGCTGGCCTCGAACTC	ring-finger-and-CHY-zinc-finger-domain-containing-1-(Rchy1), phosphodiesterase-7A-(Pde7a), nuclear-respiratory-factor-1-(Nrf1), X-ray-repair-complementing-defective-repair-in-Chinese-hamster-cells-2-(Xrcc2), TELO2-interacting-protein-2-(Tti2), 5'-3'-exoribonuclease-1-(Xrn1), zinc-finger-protein-799-(Zfp799) etc	1508	35.589		GATGGCCTGAATCACTTGGACAGCCTCAAGGGCACC	hemoglobin,-beta-adult-s-chain-(Hbb-bs), hemoglobin,-beta-adult-t-chain-(Hbb-bt), hemoglobin,-beta-adult-major-chain-(Hbb-b1)	2778	74.3645		AAGCTCCTGAGCCACTGCCTGCTGGTGACCTTGGCTAGCC	hemoglobin-alpha,-adult-chain-1-(Hba-a1), hemoglobin-alpha,-adult-chain-2-(Hba-a2)	1164	30.9584
ATTCTTTAATTTATGTAAGGTTTTTTGTACTC	actin,-gamma,-cytoplasmic-1-(Actg1)	1160	27.0264		GTCGTTCTGGTAAGAAGCTGGAAGATGGCCCC	eukaryotic-translation-elongation-factor-1-alpha-1-(Eef1a1)	1507	35.5654		TGTCTGCTCTGAGCGACCTGCATGCCC	hemoglobin-alpha,-adult-chain-1-(Hba-a1), hemoglobin-alpha,-adult-chain-2-(Hba-a2)	2738	73.2937		ATTGGTTTGCAGAAATCTTTTACAGGCT	stearoyl-Coenzyme-A-desaturase-1-(Scd1)	1161	30.8786
ATAAGTTCTGTGACTCTAGAGAACCCTGACT	doublecortin-domain-containing-2C-(Dcdc2c), cytidine-monophospho-N-acetylneuraminic-acid-hydroxylase-(Cmah), predicted-gene,-20767-(Gm20767)	1156	26.9332		AAGCTGCATGTGGATCCTGAGAACTTCAGGCTCCTGGGC	hemoglobin,-beta-adult-s-chain-(Hbb-bs), hemoglobin,-beta-adult-major-chain-(Hbb-b1)	1442	34.0314		AAAGGCTAGGCTCACAACCAAAAGT	FUN14-domain-containing-2-(Fundc2)	2673	71.5537		ATCTTCACTGGGGCTCCTCTGATGACCACGGCTCTGAGC	carbonic-anhydrase-3-(Car3)	1156	30.7456
