# Supplementary material for: Genome-wide identification of short 2′,3′-cyclic phosphate-containing RNAs and their regulation in aging
Source: PLoS Genet. 2019 Nov 13;15(11):e1008469. doi: 10.1371/journal.pgen.1008469 (PMC6853296; doi:10.1371/journal.pgen.1008469)
Supplement: S4 Table — (XLSX) [file pgen.1008469.s015.xlsx]

## Sheet: Sheet1
Table S4. Top 50 reads of rRNA-derived cP-RNAs
Thymus					Lung					Spleen					Muscle
Sequence	Gene	Reads	RPM		Sequence	Gene	Reads	RPM		Sequence	Gene	Reads	RPM		Sequence	Gene	Reads	RPM
GTGGGGGGCCCAAGTCCTTCTGATCGAGGCCC	28S	283419	6603.28		GTGGGGGGCCCAAGTCCTTCTGATCGAGGCCC	28S	1087642	29115.2		GTGGGGGGCCCAAGTCCTTCTGATCGAGGCCC	28S	912453	21534		GTGGGGGGCCCAAGTCCTTCTGATCGAGGCC	28S	802611	21346.7
GTCTACGGCCATACCACCCTGAACGCGCCC	5S	265354	6182.39		GTGGGGGGCCCAAGTCCTTCTGATCGAGGCC	28S	1066409	28546.8		GTGGGGGGCCCAAGTCCTTCTGATCGAGGCC	28S	770198	18176.8		GTGGGGGGCCCAAGTCCTTCTGATCGAGGCCC	28S	657731	17493.4
GTCTACGGCCATACCACCCTGAACGCGCCCGATCTCGTC	5S	159950	3726.62		CGGCGGATCTTTCCCGCTCCCCGTTCCTCCCGACCCCTCC	28S	376562	10080.2		AAGAACGAAAGTCGGAGGTTCGAAGACGATC	18S	293189	6919.29		TCGTGGGGGGCCCAAGTCCTTCTGATCGAGGCC	28S	135907	3614.66
GTGGGGGGCCCAAGTCCTTCTGATCGAGGCC	28S	141645	3300.14		CGCGACCTCAGATCAGACGTGGCGACCCGCTGAATTTAAGC	28S	305808	8186.19		GGGGGGCCCAAGTCCTTCTGATCGAGGCCC	28S	267329	6309		CGGCGGATCTTTCCCGCTCCCCGTTCCTCCCGACCCCTCC	28S	97185	2584.79
CGCGACCTCAGATCAGACGTGGCGACCCGCTGAATTT	28S	137952	3214.09		TCGTGGGGGGCCCAAGTCCTTCTGATCGAGGCC	28S	273777	7328.75		AAGGTTTCCGTAGGTGAACCTGCGGAAGGATC	18S	156353	3689.95		AGTGCGCCCCGGGCGTCGTCGCGCCGTCGGGTCCCGGGGGGAC	28S	87250	2320.55
AGGTCTCCAAGGTGAACAGCCTCTGGCATGTTGGAAC	28S	133816	3117.73		CCGGCGGATCTTTCCCGCTCCCCGTTCCTCCCGACCCCTCC	28S	171969	4603.45		TCGTGGGGGGCCCAAGTCCTTCTGATCGAGGCC	28S	117719	2778.18		GGGGGGCCCAAGTCCTTCTGATCGAGGCCC	28S	86257	2294.14
CGCGACCTCAGATCAGACGTGGCGACCCGCTGAATTTAAGC	28S	107962	2515.37		TCGTGGGGGGCCCAAGTCCTTCTGATCGAGGCCC	28S	137104	3670.15		CGTCCCCGCTCGGCGGGGTCCCCGCGTCGTCC	28S	110349	2604.25		GTCTACGGCCATACCACCCTGAACGCGCCCGATCTCGTC	5S	83085	2209.77
AAATCGGTCGTCCGACCTGGGTATAGGGGCGAAAGACT	28S	93604	2180.85		CGTCCCCGCTCGGCGGGGTCCCCGCGTCGTCCCC	28S	127211	3405.32		GGTACAGTGAAACTGCGAATGGCTC	18S	101263	2389.82		CCGGCGGATCTTTCCCGCTCCCCGTTCCTCCCGACCCCTCC	28S	82330	2189.69
ACGGCCCTGGCGGAGCGCTGAGAAGACGGTC	18S	89407	2083.06		GGGGGGCCCAAGTCCTTCTGATCGAGGCCC	28S	125383	3356.39		TCGTGGGGGGCCCAAGTCCTTCTGATCGAGGCCC	28S	90712	2140.81		CAGTGCGCCCCGGGCGTCGTCGCGCCGTCGGGTCCCGGGGGGAC	28S	81981	2180.41
ACTTGGATAACTGTGGTAATTCTAGAGCT	18S	87348	2035.09		CGTCCCCGCTCGGCGGGGTCCCCGCGTCGTCCC	28S	125006	3346.29		ACGGGAAACCTCACCCGGCCCGGACACGGACAGGATTGAC	18S	73701	1739.35		TCGTGGGGGGCCCAAGTCCTTCTGATCGAGGCCC	28S	80311	2136
AAGAACGAAAGTCGGAGGTTCGAAGACGATC	18S	86032	2004.43		CGGCGGATCTTTCCCGCTCCCCGTTCCTCCCGACCCCTC	28S	121474	3251.75		AAATCGGTCGTCCGACCTGGGTATAGGGGCGAAAGACT	28S	60850	1436.07		CGTCCCCGCTCGGCGGGGTCCCCGCGTCGTCCCC	28S	70994	1888.2
AGCGGAGGAAAAGAAACTAACCAGGATTCCCTC	28S	84316	1964.45		AAGAACGAAAGTCGGAGGTTCGAAGACGATC	18S	119659	3203.16		CGGTACAGTGAAACTGCGAATGGCTC	18S	59063	1393.89		CGTCCCCGCTCGGCGGGGTCCCCGCGTCGTCCC	28S	68881	1832
GGGGGGCCCAAGTCCTTCTGATCGAGGCCC	28S	82197	1915.08		GTCTACGGCCATACCACCCTGAACGCGCCCGATCTCGTC	5S	75917	2032.23		ATACCACCCTGAACGCGCCCGATCTCGTC	5S	56207	1326.49		CGCGACCTCAGATCAGACGTGGCGACCCGCTGAATTTAAGC	28S	60307	1603.96
ACGTTGAACGCACGTTCGTGTGGAACCTGGCGCT	28S	78793	1835.77		AACCCCGCGGGGGTTCCGGAGCGGGAGGAACC	28S	74774	2001.63		AAATCGGTCGTCCGACCTGGGTATAGGGGCGAAAGAC	28S	55778	1316.37		CCAGTGCGCCCCGGGCGTCGTCGCGCCGTCGGGTC	28S	57137	1519.65
CGACGAAGCCGAGCGCACGGGGTCGGCGGCGATGTCGGCT	28S	74973	1746.77		CAGTGCGCCCCGGGCGTCGTCGCGCCGTCGGGTCCCGGGGGGAC	28S	73839	1976.6		GGGGGCCCAAGTCCTTCTGATCGAGGCCC	28S	50816	1199.26		ATACCACCCTGAACGCGCCCGATCTCGTC	5S	56842	1511.8
TCGTGGGGGGCCCAAGTCCTTCTGATCGAGGCCC	28S	71441	1664.48		CCAGTGCGCCCCGGGCGTCGTCGCGCCGTCGGGTC	28S	73657	1971.73		AGGTCTCCAAGGTGAACAGCCTCTGGCATGTTGGAAC	28S	48092	1134.98		CGGCGGATCTTTCCCGCTCCCCGTTCCTCCCGACCCCTC	28S	51158	1360.63
ACTTGGATGGGAGACCGCCTGGGAATACCGGGTGCTGT	5S	73531	1713.17		AGTGCGCCCCGGGCGTCGTCGCGCCGTCGGGTCCCGGGGGGAC	28S	68172	1824.9		CCAGTGCGCCCCGGGCGTCGTCGCGCCGTCGGGTC	28S	43767	1032.91		TCGGGGCCCGGTGGGGGGCGGGGCGGACTGTCC	28S	47073	1251.98
AACGAACGAGACTCTGGCATGCTAACTAGTT	18S	68272	1590.64		TCGGGGCCCGGTGGGGGGCGGGGCGGACTGTCC	28S	65295	1747.89		GTCTACGGCCATACCACCCTGAACGCGCCCGATCTCGTC	5S	42432	1001.4		AAGAACGAAAGTCGGAGGTTCGAAGACGATC	18S	38431	1022.13
AGACGACCTGCTTCTGGGTCGGGGTTTCGTACGTAGC	28S	66247	1543.46		AAATCGGTCGTCCGACCTGGGTATAGGGGCGAAAGACT	28S	59812	1601.11		CGTCCCCGCTCGGCGGGGTCCCCGCGTCGTCCC	28S	41139	970.885		GAGGGGCTCTCGCTTCTGGCGCCAAGCGTCCGTCCCGCGC	28S	37719	1003.2
CGCGACCTCAGATCAGACGTGGCGACCCGCT	28S	64666	1506.63		CCGTCCCCGCTCGGCGGGGTCCCCGCGTCGTCCC	28S	57471	1538.45		AAACGAGAACTTTGAAGGCCGAAGTGGAGAAGGGTTCC	28S	35673	841.887		AAGGTTTCCGTAGGTGAACCTGCGGAAGGATC	18S	36451	969.471
CGCGACCTCAGATCAGACGTGGCGACCC	28S	63916	1489.16		GAGGGGCTCTCGCTTCTGGCGCCAAGCGTCCGTCCCGCGC	28S	51372	1375.18		ATATTAGTCAGCGGAGGAAAAGAAACTAACC	28S	33490	790.368		CGTCCCCGCTCGGCGGGGTCCCCGCGTCGTCC	28S	32168	855.558
GTTGAACGCACGTTCGTGTGGAACCTGGCGCT	28S	63083	1469.75		CCGAGGTGCGTGGCGGGGGCGGGCGGGC	28S	49236	1318		ACCTCACCCCGAGTGTTACAGCCCTCCGGCCGC	28S	31235	737.15		AAATCGGTCGTCCGACCTGGGTATAGGGGCGAAAGACT	28S	31733	843.988
AGAACTGGTGCGGACCAGGGGAATCCGACTGTTT	28S	60779	1416.07		AAACGAGAACTTTGAAGGCCGAAGTGGAGAAGGGTTCC	28S	49213	1317.39		CTCGCTGCGATCTATTGAAAGTCAGCCCTCGAC	28S	29486	695.873		AACCCCGCGGGGGTTCCGGAGCGGGAGGAACC	28S	31700	843.11
ACGCGTTAGGACCCGAAAGATGGTGAACT	28S	59897	1395.52		ATACCACCCTGAACGCGCCCGATCTCGTC	5S	46609	1247.68		GGGGGGCCCAAGTCCTTCTGATCGAGGCC	28S	28718	677.748		CCGTCCCCGCTCGGCGGGGTCCCCGCGTCGTCCC	28S	29823	793.189
ACGGCCCTGGCGGAGCGCTGAGAAGACGGTCGAACTTGACT	18S	58364	1359.8		CCGTCCCCGCTCGGCGGGGTCCCCGCGTCGTCCCC	28S	46517	1245.22		CGGCGGATCTTTCCCGCTCCCCGTTCCTCCCGACCCCTCC	28S	26793	632.318		ACTTGGATAACTGTGGTAATTCTAGAGCT	18S	27955	743.506
ACTCCCGACCCGGGGAGGTAGTGACGAAAAATAAC	18S	58038	1352.21		CTCGCTGCGATCTATTGAAAGTCAGCCCTCGAC	28S	43637	1168.12		CTCCGCGTCGGTGTTCCCCCGCCGGGTC	28S	26203	618.394		TCGGGGCCCGGTGGGGGGCGGGGCGGACTGTC	28S	27528	732.15
GTCTACGGCCATACCACCCTGAACGCGCCCGATCTC	5S	57774	1346.06		TCGGGGCCCGGTGGGGGGCGGGGCGGACTGTC	28S	43619	1167.64		ATAAGCTTGCGTTGATTAAGTCCCTGCCCTTTGTAC	18S	23409	552.455		AAATCGGTCGTCCGACCTGGGTATAGGGGCGAAAGAC	28S	26558	706.351
AAACGAGAACTTTGAAGGCCGAAGTGGAGAAGGGTTCC	28S	57394	1337.2		AAATCGGTCGTCCGACCTGGGTATAGGGGCGAAAGAC	28S	43191	1156.18		AGCTAGCTGCGAGAATTAATGTGAATTGCAGGAC	5.8S	23384	551.865		GTCGGGGGGCGGGTCGGGGGTCGGCGCGCGGCGCGGGC	28S	26502	704.862
AAATCGGTCGTCCGACCTGGGTATAGGGGCGAAAGAC	28S	57325	1335.59		CGTCCCCGCTCGGCGGGGTCCCCGCGTCGTCC	28S	41556	1112.42		CGCGACCTCAGATCAGACGTGGCGACCCGCTGAATTT	28S	22124	522.129		CCGTCCCCGCTCGGCGGGGTCCCCGCGTCGTCCCC	28S	26178	696.244
CCGGCGGATCTTTCCCGCTCCCCGTTCCTCCCGACCCCTCC	28S	56129	1307.73		CCGGCGGATCTTTCCCGCTCCCCGTTCCTCCCGACCCCTC	28S	36422	974.983		ACTTGGATAACTGTGGTAATTCTAGAGCT	18S	21208	500.511		CGCGACCTCAGATCAGACGTGGCGACCCGCTGAATTT	28S	26107	694.356
AGGACCCGAAAGATGGTGAACTATGCTTGGGC	28S	55774	1299.46		CTCCGTTGCCCTCGGCCGATCGAAAGGGAGTCGGGTTC	28S	35008	937.132		AACACGGGAAACCTCACCCGGCCCGGAC	18S	21080	497.49		CCGGCGGATCTTTCCCGCTCCCCGTTCCTCCCGACCCCTC	28S	23144	615.55
ATATTAGTCAGCGGAGGAAAAGAAACTAACC	28S	53104	1237.25		TCCGTTGCCCTCGGCCGATCGAAAGGGAGTCGGGTTC	28S	31315	838.273		CGTGGGGGGCCCAAGTCCTTCTGATCGAGGCC	28S	21037	496.476		GGGGGGCCCAAGTCCTTCTGATCGAGGCC	28S	21238	564.857
ACGGGAAACCTCACCCGGCCCGGACACGGACAGGATTGAC	18S	51310	1195.45		CCGTCCCCGCTCGGCGGGGTCCCCGCGTCGTCC	28S	30267	810.219		AACCCCGCGGGGGTTCCGGAGCGGGAGGAACC	28S	19913	469.949		AAACGAGAACTTTGAAGGCCGAAGTGGAGAAGGGTTCC	28S	21212	564.166
GCTGAGAAGACGGTCGAACTTGACTATCT	18S	50951	1187.09		CGACGAAGCCGAGCGCACGGGGTCGGCGGCGATGTCGGCT	28S	29677	794.426		ACTGACTGGCTCAGCGTGTGCCTACCCTGCGCCGGC	18S	19732	465.678		CTTGGTGACTCTAGATAACCTCGGGCCGATCGCACGCCCC	18S	21190	563.581
GCCCGATCTCGTCTGATCTCGGAAGCT	5S	48454	1128.91		AGGTCTCCAAGGTGAACAGCCTCTGGCATGTTGGAAC	28S	28392	760.027		ATTGATCATCGACACTTCGAACGCACT	5.8S	19064	449.913		CCGTGGCGCAATGAAGGTGAAGGGCCCCGC	28S	19203	510.733
CGCGACCTCAGATCAGACGTGGCGACCCGCTGAATT	28S	48115	1121.01		GTCGGGGGGCGGGTCGGGGGTCGGCGCGCGGCGCGGGC	28S	27962	748.517		CGCGACCTCAGATCAGACGTGGCGACCCGCTGAATTTAAGC	28S	17890	422.206		AGGACCGCGGTTCTATTTTGTTGGTTTTCGGAACTGAGGCC	18S	18876	502.036
ATTGTGAAGCAGAATTCACCAAGCGTTGGATTGTTC	28S	46805	1090.49		AAGGTTTCCGTAGGTGAACCTGCGGAAGGATC	18S	27106	725.602		AACACGGGAAACCTCACCCGGCCCGGACACGGAC	18S	17670	417.014		CCGTCCCCGCTCGGCGGGGTCCCCGCGTCGTCC	28S	18520	492.568
ACGCACGGCCGGTACAGTGAAACTGCGAATGGCTC	18S	45441	1058.71		TCGCTGCGATCTATTGAAAGTCAGCCCTCGAC	28S	25023	669.842		AGAATTCACCAAGCGTTGGATTGTTCACCC	28S	17258	407.291		GTGTGGGGGGAACCTCCGCGTCGGTGTTCCCCCGCCGGGTC	28S	17556	466.929
GTGCGGGCGGGCGCGACCCGCTCCGGGGAC	28S	45215	1053.45		GGGGGGCCCAAGTCCTTCTGATCGAGGCC	28S	24481	655.334		ATACCACCCTGAACGCGCCCGATCTCGT	5S	16564	390.912		CTGGGTCGGGGTTTCGTACGTAGCAGAGCAGCTC	28S	17318	460.599
AGGACGGTGGCCATGGAAGTCGGAATCCGCT	28S	43713	1018.45		ACCTCACCCCGAGTGTTACAGCCCTCCGGCCGC	28S	24309	650.729		CGTCCCCGCTCGGCGGGGTCCCCGCGTCGTCCCC	28S	15711	370.781		CGCGACCTCAGATCAGACGTGGCGACCCGCTGAATT	28S	17304	460.227
AACTGTGGTAATTCTAGAGCTAATACATGCC	18S	42699	994.829		CCGTGGCGCAATGAAGGTGAAGGGCCCCGC	28S	23368	625.54		AGCAGCCGACTTAGAACTGGTGCGGACC	28S	15687	370.215		AGGTCTCCAAGGTGAACAGCCTCTGGCATGTTGGAAC	28S	16922	450.067
AGTAACGGCGAGTGAACAGGGAAGAGCCC	28S	41060	956.642		AACCCCGCGGGGGTTCCGGAGCGGGAGGAAC	28S	23012	616.01		GTGCGGGCGGGCGCGACCCGCTCCGGGGAC	28S	14935	352.468		ATACCACCCTGAACGCGCCCGATCTCGT	5S	16192	430.651
AAGGTTTCCGTAGGTGAACCTGCGGAAGGATC	18S	38331	893.06		CGCGACCTCAGATCAGACGTGGCGACCCGCTGAATTT	28S	20972	561.401		ATATTAGTCAGCGGAGGAAAAGAAACT	28S	14304	337.576		CGACGAAGCCGAGCGCACGGGGTCGGCGGCGATGTCGGCT	28S	15862	421.874
GTCTACGGCCATACCACCCTGAACGCGCCCGATCTCGT	5S	38090	887.445		CGACGAAGCCGAGCGCACGGGGTCGGCGGCGATGTCGGC	28S	20967	561.267		AACTTCTTAGAGGGACAAGTGGCGTTC	18S	13994	330.26		ATTGATCATCGACACTTCGAACGCACTTGCGGCCCCGGGT	5.8S	15827	420.944
ACTCGGCTCGTGCGTCGATGAAGAACGCAGCT	5.8S	37404	871.462		ACTTGGATAACTGTGGTAATTCTAGAGCT	18S	20414	546.464		GCTCGTGGGGGGCCCAAGTCCTTCTGATCGAGGCCC	28S	13370	315.534		GTGGGGGGCCCAAGTCCTTCTGATCGAGGC	28S	15738	418.576
TCGTGGGGGGCCCAAGTCCTTCTGATCGAGGCC	28S	35977	838.215		ACGGGAAACCTCACCCGGCCCGGACACGGACAGGATTGAC	18S	19769	529.198		CCGGCGGATCTTTCCCGCTCCCCGTTCCTCCCGACCCCTCC	28S	13309	314.094		CCAGTGCGCCCCGGGCGTCGTCGCGCCGTCGGGTCCCGGGGGGAC	28S	15432	410.438
CGCGACCTCAGATCAGACGTGGCGACCCGCTGAAT	28S	34778	810.28		CCAGTGCGCCCCGGGCGTCGTCGCGCCGTCGGGTCCCGGGGGGAC	28S	19322	517.232		TCGCTGCGATCTATTGAAAGTCAGCCCTCGAC	28S	13227	312.159		CGGCGCCCGGCCCCGTCCTCGCGTCGGGGTCGGGGC	28S	15141	402.698
GAGCTCAGGGAGGACAGAAACCTCCCGTGGAGCAGAAGGGC	28S	34772	810.14		CGTGGGGGGCCCAAGTCCTTCTGATCGAGGCC	28S	19002	508.666		CCGTCCCCGCTCGGCGGGGTCCCCGCGTCGTCC	28S	12528	295.662		ACCCGTCGCCGCGCTCTCCCTCTCCCCCCGTCCGCCTC	28S	14400	382.99
AGTGAAACTGCGAATGGCTC	18S	33702	785.211		GTGGGGGGCCCAAGTCCTTCTGATCGAGGC	28S	19000	508.612		ATTAAATCAGTTATGGTTCCTTTGGTCGCTCGCTC	18S	12229	288.606		AGAACTGGTGCGGACCAGGGGAATCCGACT	28S	13965	371.421
AAGTACGCACGGCCGGTACAGTGAAACTGCGAATGGCTC	18S	33340	776.777		GTCTACGGCCATACCACCCTGAACGCGCCCGATCTCGT	5S	18856	504.758		AATCAAGAACGAAAGTCGGAGGTTCGAAGACGATC	18S	12183	287.52		GTCTACGGCCATACCACCCTGAACGCGCCCGATCTCGT	5S	13934	370.596
