# Supplementary material for: Genome-wide identification of short 2′,3′-cyclic phosphate-containing RNAs and their regulation in aging
Source: PLoS Genet. 2019 Nov 13;15(11):e1008469. doi: 10.1371/journal.pgen.1008469 (PMC6853296; doi:10.1371/journal.pgen.1008469)
Supplement: S5 Table — (XLSX) [file pgen.1008469.s016.xlsx]

## Sheet: Sheet1
Table S5. Read numbers of cP-RNA libraries obtained from cP-RNA-seq for lung of 2 and 84 week-old mice
		Reads				%
		2w-#1	2w-#2	84w-#1	84w-#2	2w-#1	2w-#2	84w-#1	84w-#2
Total		23442540	29315597	22701104	26479958	100	100	100	100
Quality filter	3′-Adapter trim	23161277	28957623	22342524	26237431	98.8002	98.7789	98.4204	99.0841
	<20 nt	751969	3833003	234749	606181	3.20771	13.075	1.03409	2.28921
	>45 nt	1205039	1258574	2324779	1603559	5.14039	4.29319	10.2408	6.05575
	20-45 nt	21485532	24224020	20141576	24270218	91.6519	82.6318	88.7251	91.655
Spike-in cP-RNA		27841	73546	90884	275083	0.12958	0.303608	0.451226	1.13342
Mapping	tRNA	1450029	1671323	3557903	5593108	6.74886	6.89945	17.6645	23.0451
	rRNA	9048789	7760351	8579513	9879403	42.1157	32.0358	42.596	40.7059
	mRNA	4351532	6542776	3229850	3541629	20.2533	27.0095	16.0357	14.5925
