# Supplementary material for: Genome-wide identification of short 2′,3′-cyclic phosphate-containing RNAs and their regulation in aging
Source: PLoS Genet. 2019 Nov 13;15(11):e1008469. doi: 10.1371/journal.pgen.1008469 (PMC6853296; doi:10.1371/journal.pgen.1008469)
Supplement: S6 Table — (XLSX) [file pgen.1008469.s017.xlsx]

## Sheet: Sheet1
Table S6. Sequences of TaqMan probes and primers for RT-qPCR
Target	Probe/Primer	Sequence (5′ to 3′)
5′-GlyGCC	TaqMan probe	6-FAM/ATTCTCGCC/ZEN/TGCGAACACTGCG/Iowa Black FQ
	Forward primer	GCATTGGTGGTTCAGTGGT
cPR-Ncbp3	TaqMan probe	6-FAM/CTAGCACCC/ZEN/GAACACTGCGT/Iowa Black FQ
	Forward primer	GCTCAATATAAGAGTTCGG
cPR-28S	TaqMan probe	6-FAM/TGATCGAGG/ZEN/CCCGAACACTGCGTTT/Iowa Black FQ
	Forward primer	AATCGTGGGGGGCCCAAGT
U6 snRNA	TaqMan probe	6-FAM/AGCGTTCCA/ZEN/TATTTTTGAACACTGCG/Iowa Black FQ
	Forward primer	TCGCTTCGGCAGCACATATAC
5S rRNA	TaqMan probe	6-FAM/CGGGTGCTG/ZEN/TAGGCTTTGAACACTGCGTT/Iowa Black FQ
	Forward primer	TACGGCCATACCACCCTGAAC
All synthetic probes and primes used in this study were synthesized by Integrated DNA Technologies.
